# Supplementary material for: Longitudinal Study of the Decline in Renal Function in Healthy Subjects
Source: PLoS One. 2015 Jun 10;10(6):e0129036. doi: 10.1371/journal.pone.0129036 (PMC4464887; doi:10.1371/journal.pone.0129036)
Supplement: S1 Table — Note: P2.5, P5, P25, P50, P75, P95, and P97.5 are the 2.5th, 5th, 25th, 50th, 75th, 95th and 97.5th percentiles of the reference value of eGFR, respectively. (XLSX) [file pone.0129036.s007.xlsx]

## Sheet: Table S1
	Table S1 : Reference values of eGFR per 5-year age group for healthy men and women in the cross-sectional study.
	Men			eGFR (ml/min/1.73m2)
	Age group	N		mean±SD	Range	P2.5	P5	P25	P50	P75	P95	P97.5
	18 - 24	246		97±14	65-152	74.905	77.2	85.5	94.2	105.2	122.3	131.097
	25 - 29	1914		90±13	58-158	67.8	71.4	81.5	88.7	97.5	112.5	120
	30 - 34	4850		87±13	53-147	66.055	69.3	78.2	85.4	94.6	110.2	115.9
	35 - 39	7666		85±13	48-165	63	65.9	75.7	83.3	92.2	107.5	112.4
	40 - 44	6578		82±13	46-163	60.4	63.4	72.7	80.4	89.6	104.6	109.51
	45 - 49	4247		79±13	41-152	57.8	60.5	70.4	77.8	86.8	102.3	107.7
	50 - 54	3111		77±13	46-148	56.2	58.9	68.4	76	85.2	100.6	105.42
	55 - 59	2628		76±13	39-150	54.8	57.9	67.5	74.9	84.1	98.4	104.037
	60 - 64	1582		73±13	40-144	52.2	54.6	64.5	72.2	80.9	95.1	100.1
	65 - 69	751		71±13	36-128	48.88	52.3	62.6	69.6	78.7	94.2	100.18
	70 - 74	300		71±14	42-131	48.0525	52.85	60.6	69.1	79.6	93.45	99.57
	75 ≤	115		67±11	37-98	44.68	47.6	59	67	75.3	85.5	88.54
	Women			eGFR (ml/min/1.73m2)
	Age group	N		mean±SD	Range	P2.5	P5	P25	P50	P75	P95	P97.5
	18 - 24	238		98±16	62-153	71.5975	76.6	87.2	97.2	106.5	127.2	136.34
	25 - 29	1770		94±14	59-164	69.2	72.6	83.2	92.7	102.9	120.2	125.6
	30 - 34	6280		92±15	56-175	67.7	70.4	81.1	90.3	100.2	119	125.1
	35 - 39	9193		89±15	46-166	64.6	67.6	78.2	87.2	97.4	114.4	120.9
	40 - 44	7232		85±14	46-164	61.8	64.4	75.3	83.7	93.7	111	118.3
	45 - 49	4565		82±14	43-157	59	61.6	72	80.6	90.1	107.3	115.2
	50 - 54	3496		80±14	46-146	56.785	59.4	70.3	78.7	88	104.1	109.9
	55 - 59	2757		78±14	44-148	54.79	57.9	67.8	76.6	86.8	103.7	109.8
	60 - 64	1667		76±14	45-154	53.44	56.2	66.4	75	84	100.6	105.5
	65 - 69	831		74±13	41-131	52.1	54.7	64.6	72.1	82.1	98.4	103.6
	70 - 74	345		72±13	42-109	50.4	53.6	61.6	70.2	79.9	94.2	99
	75 ≤	159		69±13	41-120	46.8	50.5	59.7	67.1	77.7	90.6	94.1
	Note:P2.5, P5, P25, P50, P75, P95, and P97.5 are the 2.5th, 5th, 25th, 50th, 75th, 95th and 97.5th percentiles of the reference value of eGFR, respectively.
