# Supplementary material for: Longitudinal Study of the Decline in Renal Function in Healthy Subjects
Source: PLoS One. 2015 Jun 10;10(6):e0129036. doi: 10.1371/journal.pone.0129036 (PMC4464887; doi:10.1371/journal.pone.0129036)
Supplement: S2 Table — (XLSX) [file pone.0129036.s008.xlsx]

## Sheet: Table S2
	Table S2. Slope (ml/min/1.73m2/year) of eGFR decline in healthy men.
	Men				Age
	Stage	Intercept of eGFR	Slope		18-24	25-29	30-34	35-39	40-44	45-49	50-54	55-59	60-64	65-69	70-74	75≤		18≤
	G1	105≤	ml/min/1.73m2/year		-1.93918	-1.92071	-1.77609	-1.78615	-1.81074	-1.80167	-1.73054	-1.68056	-1.98879	-2.23874	-1.3432			-1.80544
			SD		0.483792	0.492289	0.462712	0.512588	0.581555	0.504853	0.529272	0.638184	0.0873431	0.183234	0.331958			0.512782
			mean+2SD		-0.9716	-0.936129	-0.850668	-0.760977	-0.64763	-0.791961	-0.671997	-0.404188	-1.81411	-1.87227	-0.679284		0	-0.779872
			mean-2SD		-2.90677	-2.90529	-2.70152	-2.81133	-2.97385	-2.81137	-2.78908	-2.95693	-2.16348	-2.60521	-2.00712		0	-2.831
			N		17	48	88	120	65	36	24	16	4	2	2	0		422
		90-104	ml/min/1.73m2/year		-1.41522	-1.376	-1.39867	-1.44031	-1.44276	-1.38237	-1.41864	-1.41775	-1.53822	-1.36725	-1.18039			-1.41855
			SD		0.291753	0.352771	0.369166	0.381672	0.354905	0.4388	0.402867	0.384791	0.48626	0.620763	0.372472			0.38185
			mean+2SD		-0.831716	-0.670458	-0.660335	-0.676963	-0.732946	-0.50477	-0.61291	-0.648166	-0.565699	-0.125722	-0.435449		0	-0.654848
			mean-2SD		-1.99873	-2.08154	-2.137	-2.20365	-2.15257	-2.25997	-2.22438	-2.18733	-2.51074	-2.60877	-1.92534		0	-2.18225
			N		54	309	679	949	611	299	208	128	48	21	10	0		3316
	G2	75-89	ml/min/1.73m2/year		-1.11667	-1.04989	-1.05372	-1.08408	-1.07387	-1.05676	-1.04209	-1.05647	-1.0429	-1.02042	-1.11596	-1.03461		-1.06485
			SD		0.20039	0.287966	0.274046	0.290436	0.2972	0.313971	0.319969	0.327557	0.327097	0.337432	0.266813	0.421906		0.300304
			mean+2SD		-0.715893	-0.473961	-0.505626	-0.503209	-0.479474	-0.428817	-0.402154	-0.401354	-0.388708	-0.34556	-0.582337	-0.190796	0	-0.464238
			mean-2SD		-1.51745	-1.62583	-1.60181	-1.66495	-1.66827	-1.6847	-1.68203	-1.71158	-1.6971	-1.69529	-1.64959	-1.87842	0	-1.66545
			N		44	464	1497	2700	2334	1384	918	772	390	150	49	14		10716
		60-74	ml/min/1.73m2/year			-0.788513	-0.782875	-0.790746	-0.779109	-0.760231	-0.757591	-0.756779	-0.74276	-0.775015	-0.781203	-0.869754		-0.768665
			SD			0.215137	0.220491	0.233174	0.246567	0.255494	0.253329	0.25452	0.275692	0.260483	0.287089	0.324641		0.25225
			mean+2SD			-0.358239	-0.341893	-0.324398	-0.285976	-0.249243	-0.250934	-0.247738	-0.191376	-0.254049	-0.207025	-0.220471	0	-0.264164
			mean-2SD			-1.21879	-1.22386	-1.25709	-1.27224	-1.27122	-1.26425	-1.26582	-1.29414	-1.29598	-1.35538	-1.51904	0	-1.27317
			N		0	43	301	946	1296	1124	1048	897	613	292	117	47		6724
	G3a	45-59	ml/min/1.73m2/year				-0.49222	-0.45837	-0.464917	-0.528985	-0.5071	-0.477284	-0.501664	-0.566442	-0.584067	-0.620076		-0.520447
			SD				0	0.286891	0.209386	0.242785	0.224759	0.243724	0.223702	0.358258	0.314728	0.242996		0.264866
			mean+2SD				-0.49222	0.115412	-0.0461442	-0.0434145	-0.0575818	0.0101644	-0.0542596	0.150073	0.0453889	-0.134085	0	0.00928563
			mean-2SD				-0.49222	-1.03215	-0.883689	-1.01456	-0.956617	-0.964731	-0.949069	-1.28296	-1.21352	-1.10607	0	-1.05018
			N		0	0	1	10	26	64	89	82	108	86	37	20		523
	G3b	30-44	ml/min/1.73m2/year											-0.0864338		-0.0112792		-0.0488565
			SD											0		0		0.0531423
			mean+2SD											-0.0864338		-0.0112792	0	0.0574281
			mean-2SD											-0.0864338		-0.0112792	0	-0.155141
			N		0	0	0	0	0	0	0	0	0	1	0	1		2
	G1-G3b	30≤	ml/min/1.73m2/year		-1.37845	-1.20189	-1.13778	-1.1134	-1.04512	-0.973201	-0.932374	-0.91922	-0.858137	-0.835794	-0.847366	-0.826533		-1.02831
			SD		0.401929	0.406058	0.379258	0.387675	0.378806	0.383634	0.37948	0.37462	0.379258	0.376778	0.349336	0.359956		0.395173
			mean+2SD		-0.574592	-0.389775	-0.379265	-0.338054	-0.287508	-0.205933	-0.173414	-0.16998	-0.0996203	-0.0822383	-0.148694	-0.106622	0	-0.237966
			mean-2SD		-2.18231	-2.01401	-1.8963	-1.88876	-1.80273	-1.74047	-1.69133	-1.66846	-1.61665	-1.58935	-1.54604	-1.54645	0	-1.81866
			N		115	864	2566	4725	4332	2907	2287	1895	1163	552	215	82		21703
