# Supplementary material for: Longitudinal Study of the Decline in Renal Function in Healthy Subjects
Source: PLoS One. 2015 Jun 10;10(6):e0129036. doi: 10.1371/journal.pone.0129036 (PMC4464887; doi:10.1371/journal.pone.0129036)
Supplement: S3 Table — (XLSX) [file pone.0129036.s009.xlsx]

## Sheet: Table S3
	Table S3. Slope (ml/min/1.73m2/year) of eGFR decline in healthy women.
	Women				Age
	Stage	Intercept of eGFR	Slope		18-24	25-29	30-34	35-39	40-44	45-49	50-54	55-59	60-64	65-69	70-74	75≤		18≤
	G1	105≤	ml/min/1.73m2/year		-1.53533	-1.77813	-1.84588	-1.87738	-1.95787	-1.95987	-1.83068	-1.89697	-2.01953	-1.50398		-1.90649		-1.87132
			SD		0.827086	0.426572	0.468747	0.456149	0.48536	0.524635	0.428213	0.365948	0.571079	0		0		0.475327
			mean+2SD		0.118841	-0.924987	-0.908383	-0.965085	-0.987152	-0.910598	-0.974254	-1.16507	-0.877371	-1.50398		-1.90649	0	-0.920663
			mean-2SD		-3.1895	-2.63127	-2.78337	-2.78968	-2.92859	-3.00914	-2.68711	-2.62886	-3.16169	-1.50398		-1.90649	0	-2.82197
			N		15	95	311	329	158	68	32	16	9	1	0	1		1035
		90-104	ml/min/1.73m2/year		-1.44941	-1.35694	-1.39229	-1.41971	-1.4207	-1.51244	-1.44071	-1.50052	-1.37058	-1.40002	-1.58054	-1.51304		-1.42241
			SD		0.297199	0.358224	0.379442	0.386227	0.423066	0.417708	0.444312	0.475873	0.448043	0.357426	0.337026	0.38713		0.40183
			mean+2SD		-0.855009	-0.640493	-0.633409	-0.647258	-0.574569	-0.677028	-0.552083	-0.548773	-0.474498	-0.685169	-0.906492	-0.73878	0	-0.618748
			mean-2SD		-2.0438	-2.07339	-2.15118	-2.19217	-2.26683	-2.34786	-2.32933	-2.45227	-2.26667	-2.11487	-2.2546	-2.2873	0	-2.22607
			N		37	314	1129	1632	1011	482	255	187	72	31	8	2		5160
	G2	75-89	ml/min/1.73m2/year		-1.07474	-1.07268	-1.07343	-1.09072	-1.0838	-1.0871	-1.10586	-1.11746	-1.08094	-1.0756	-1.06776	-1.23064		-1.0889
			SD		0.318104	0.2666	0.300609	0.322946	0.332685	0.339829	0.346902	0.351778	0.33278	0.434213	0.421511	0.30917		0.331027
			mean+2SD		-0.438528	-0.539485	-0.472216	-0.444832	-0.418434	-0.40744	-0.412054	-0.413903	-0.415376	-0.207174	-0.224736	-0.6123	0	-0.426842
			mean-2SD		-1.71094	-1.60588	-1.67465	-1.73662	-1.74917	-1.76676	-1.79966	-1.82102	-1.7465	-1.94402	-1.91078	-1.84898	0	-1.75095
			N		28	307	1513	2816	2565	1491	1149	817	428	193	62	27		11396
		60-74	ml/min/1.73m2/year		-0.703321	-0.652873	-0.789657	-0.774055	-0.800018	-0.781955	-0.79393	-0.775117	-0.797221	-0.785616	-0.786992	-0.733808		-0.785803
			SD		0.131165	0.206168	0.221261	0.261853	0.269558	0.274223	0.293723	0.295823	0.313748	0.32346	0.315291	0.268432		0.283028
			mean+2SD		-0.440991	-0.240537	-0.347135	-0.250349	-0.260903	-0.233508	-0.206484	-0.183471	-0.169725	-0.138697	-0.15641	-0.196945	0	-0.219746
			mean-2SD		-0.965652	-1.06521	-1.23218	-1.29776	-1.33913	-1.3304	-1.38138	-1.36676	-1.42472	-1.43254	-1.41757	-1.27067	0	-1.35186
			N		2	37	246	788	1060	986	968	852	523	275	115	52		5904
	G3a	45-59	ml/min/1.73m2/year					-0.481208	-0.506512	-0.460682	-0.517379	-0.539966	-0.526138	-0.596493	-0.529976	-0.670546		-0.530632
			SD					0.259472	0.301562	0.19573	0.212425	0.278825	0.255796	0.31799	0.321495	0.324315		0.26781
			mean+2SD					0.0377368	0.0966123	-0.0692228	-0.0925301	0.0176848	-0.0145456	0.0394866	0.113014	-0.021917	0	0.00498766
			mean-2SD					-1.00015	-1.10964	-0.852141	-0.942229	-1.09762	-1.03773	-1.23247	-1.17297	-1.31918	0	-1.06625
			N		0	0	0	10	28	47	65	79	72	45	27	14		387
	G3b	30-44	ml/min/1.73m2/year													-0.516892		-0.516892
			SD													0		0
			mean+2SD													-0.516892		-0.516892
			mean-2SD													-0.516892		-0.516892
			N		0	0	0	0	0	0	0	0	0	0	0	1		1
	G1-G3b	30≤	ml/min/1.73m2/year		-1.31899	-1.25959	-1.23924	-1.1876	-1.11734	-1.06564	-1.01205	-0.987684	-0.936891	-0.908957	-0.866315	-0.888891		-1.11086
			SD		0.487701	0.421203	0.43723	0.438207	0.433429	0.441172	0.412852	0.427363	0.398889	0.417704	0.413216	0.391335		0.442449
			mean+2SD		-0.343588	-0.417185	-0.364779	-0.311188	-0.250485	-0.183301	-0.186343	-0.132957	-0.139112	-0.0735493	-0.0398821	-0.10622	0	-0.225965
			mean-2SD		-2.29439	-2.102	-2.1137	-2.06401	-1.9842	-1.94799	-1.83775	-1.84241	-1.73467	-1.74437	-1.69275	-1.67156	0	-1.99576
			N		82	753	3199	5575	4822	3074	2469	1951	1104	545	212	97		23883
