# Supplementary material for: Longitudinal Study of the Decline in Renal Function in Healthy Subjects
Source: PLoS One. 2015 Jun 10;10(6):e0129036. doi: 10.1371/journal.pone.0129036 (PMC4464887; doi:10.1371/journal.pone.0129036)
Supplement: S4 Table — (XLSX) [file pone.0129036.s010.xlsx]

## Sheet: Table S4
	Table S4. %Slope (%/year) of eGFR decline in healthy men.
	Men				Age
	Stage	Intercept of eGFR	%Slope		18-24	25-29	30-34	35-39	40-44	45-49	50-54	55-59	60-64	65-69	70-74	75≤		18≤
	G1	105≤	%/year		-1.72585	-1.71585	-1.61291	-1.61575	-1.63642	-1.62712	-1.56619	-1.51548	-1.80976	-2.0705	-1.18155			-1.63045
			SD		0.353551	0.413393	0.413153	0.447319	0.496974	0.45415	0.447636	0.585276	0.113508	0.124197	0.314469		0	0.445109
			mean+2SD		-1.01875	-0.889062	-0.786604	-0.721116	-0.642477	-0.718824	-0.670917	-0.344928	-1.58274	-1.8221	-0.552609		0	-0.740233
			mean-2SD		-2.43295	-2.54263	-2.43921	-2.51039	-2.63037	-2.53542	-2.46146	-2.68603	-2.03678	-2.31889	-1.81049		0	-2.52067
			N		17	48	88	120	65	36	24	16	4	2	2	0		422
		90-104	%/year		-1.48345	-1.43116	-1.46193	-1.51172	-1.51418	-1.45244	-1.49566	-1.50019	-1.60149	-1.433	-1.23868			-1.48719
			SD		0.304617	0.352731	0.370481	0.388206	0.358337	0.449372	0.416605	0.398865	0.46276	0.638185	0.4207		0	0.387485
			mean+2SD		-0.874219	-0.7257	-0.720972	-0.735303	-0.797505	-0.553693	-0.662445	-0.702461	-0.675966	-0.156626	-0.397284		0	-0.71222
			mean-2SD		-2.09269	-2.13662	-2.20289	-2.28813	-2.23085	-2.35118	-2.32887	-2.29792	-2.52701	-2.70936	-2.08008		0	-2.26216
			N		54	309	679	949	611	299	208	128	48	21	10	0		3316
	G2	75-89	%/year		-1.32035	-1.25543	-1.27171	-1.31266	-1.30966	-1.29318	-1.2829	-1.30167	-1.29254	-1.26817	-1.36764	-1.28279		-1.29684
			SD		0.228033	0.325919	0.311793	0.333628	0.343122	0.366983	0.375093	0.390324	0.391721	0.402096	0.315408	0.505407	0	0.348314
			mean+2SD		-0.864282	-0.60359	-0.648123	-0.645401	-0.623417	-0.55922	-0.532712	-0.521019	-0.509094	-0.463977	-0.736828	-0.271973	0	-0.60021
			mean-2SD		-1.77641	-1.90727	-1.8953	-1.97991	-1.9959	-2.02715	-2.03309	-2.08231	-2.07598	-2.07236	-1.99846	-2.2936	0	-1.99347
			N		44	464	1497	2700	2334	1384	918	772	390	150	49	14		10716
		60-74	%/year			-1.09352	-1.09911	-1.11528	-1.10793	-1.08856	-1.09255	-1.09451	-1.0885	-1.14582	-1.14229	-1.27462		-1.10269
			SD			0.285975	0.296983	0.31577	0.336074	0.347933	0.351683	0.350435	0.387463	0.376391	0.395962	0.448099	0	0.346936
			mean+2SD			-0.521571	-0.505146	-0.483739	-0.43578	-0.39269	-0.389186	-0.393641	-0.313578	-0.393037	-0.350364	-0.378417	0	-0.408816
			mean-2SD			-1.66547	-1.69308	-1.74682	-1.78008	-1.78442	-1.79592	-1.79538	-1.86343	-1.8986	-1.93421	-2.17081	0	-1.79656
			N		0	43	301	946	1296	1124	1048	897	613	292	117	47		6724
	G3a	45-59	%/year				-0.821752	-0.795217	-0.815759	-0.922499	-0.884125	-0.844791	-0.891909	-1.00551	-1.0453	-1.13843		-0.92013
			SD				0	0.500958	0.346684	0.415333	0.394402	0.440512	0.402226	0.607052	0.56618	0.482565	0	0.466118
			mean+2SD				-0.821752	0.206699	-0.122391	-0.0918338	-0.0953212	0.0362335	-0.0874566	0.208594	0.0870622	-0.1733	0	0.0121054
			mean-2SD				-0.821752	-1.79713	-1.50913	-1.75316	-1.67293	-1.72582	-1.69636	-2.21961	-2.17766	-2.10356	0	-1.85237
			N		0	0	1	10	26	64	89	82	108	86	37	20		523
	G3b	30-44	%/year											-0.225348		-0.0263431		-0.125845
			SD											0		0	0	0.140717
			mean+2SD											-0.225348		-0.0263431	0	0.155589
			mean-2SD											-0.225348		-0.0263431	0	-0.40728
			N		0	0	0	0	0	0	0	0	0	1	0	1		2
	G1-G3b	30≤	%/year		-1.45688	-1.3358	-1.31332	-1.31972	-1.28009	-1.22642	-1.20248	-1.19905	-1.16232	-1.16981	-1.18181	-1.22757		-1.26307
			SD		0.31403	0.363824	0.352846	0.371368	0.37402	0.395678	0.397614	0.404562	0.42285	0.45228	0.425754	0.480871	0	0.38856
			mean+2SD		-0.82882	-0.60815	-0.607634	-0.576986	-0.532052	-0.435063	-0.40725	-0.389931	-0.316622	-0.265255	-0.330297	-0.265829	0	-0.485952
			mean-2SD		-2.08494	-2.06345	-2.01902	-2.06246	-2.02813	-2.01777	-1.99771	-2.00818	-2.00802	-2.07437	-2.03331	-2.18931	0	-2.04019
			N		115	864	2566	4725	4332	2907	2287	1895	1163	552	215	82		21703
