# Supplementary material for: Longitudinal Study of the Decline in Renal Function in Healthy Subjects
Source: PLoS One. 2015 Jun 10;10(6):e0129036. doi: 10.1371/journal.pone.0129036 (PMC4464887; doi:10.1371/journal.pone.0129036)
Supplement: S5 Table — (XLSX) [file pone.0129036.s011.xlsx]

## Sheet: Table S5
	Table S5. %Slope (%/year) of eGFR decline in healthy women.
	Women				Age
	Stage	Intercept of eGFR	%Slope		18-24	25-29	30-34	35-39	40-44	45-49	50-54	55-59	60-64	65-69	70-74	75≤		18≤
	G1	105≤	%/year		-1.32827	-1.58585	-1.64846	-1.68453	-1.75737	-1.76814	-1.67056	-1.70647	-1.83409	-1.22038		-1.78923		-1.67694
			SD		0.686962	0.341651	0.385493	0.37809	0.415352	0.46282	0.380426	0.368481	0.516007	0		0	0	0.400138
			mean+2SD		0.0456542	-0.902545	-0.877477	-0.92835	-0.926669	-0.842501	-0.909711	-0.969508	-0.802074	-1.22038		-1.78923	0	-0.876669
			mean-2SD		-2.70219	-2.26915	-2.41945	-2.44071	-2.58808	-2.69378	-2.43141	-2.44343	-2.8661	-1.22038		-1.78923	0	-2.47722
			N		15	95	311	329	158	68	32	16	9	1	0	1		1035
		90-104	%/year		-1.5016	-1.40911	-1.44495	-1.48042	-1.48737	-1.59001	-1.51167	-1.57553	-1.44834	-1.4783	-1.68584	-1.67157		-1.48499
			SD		0.289771	0.359282	0.383071	0.391513	0.428698	0.42894	0.460476	0.482206	0.45622	0.373448	0.367854	0.417707	0	0.408633
			mean+2SD		-0.922058	-0.690544	-0.678807	-0.697396	-0.629976	-0.732133	-0.590719	-0.611117	-0.535903	-0.731401	-0.950128	-0.836153	0	-0.667729
			mean-2SD		-2.08114	-2.12767	-2.21109	-2.26345	-2.34477	-2.44789	-2.43262	-2.53994	-2.36078	-2.22519	-2.42154	-2.50698	0	-2.30226
			N		37	314	1129	1632	1011	482	255	187	72	31	8	2		5160
	G2	75-89	%/year		-1.28124	-1.27194	-1.28532	-1.31278	-1.31531	-1.32888	-1.3515	-1.36869	-1.33303	-1.33743	-1.32072	-1.53523		-1.32029
			SD		0.378491	0.297181	0.34492	0.371582	0.385597	0.399827	0.405684	0.418664	0.394446	0.533354	0.510238	0.399643	0	0.386167
			mean+2SD		-0.524256	-0.677574	-0.595481	-0.569612	-0.544116	-0.529225	-0.540136	-0.531362	-0.544138	-0.270717	-0.300249	-0.735942	0	-0.547959
			mean-2SD		-2.03822	-1.8663	-1.97516	-2.05594	-2.0865	-2.12853	-2.16287	-2.20602	-2.12192	-2.40413	-2.3412	-2.33451	0	-2.09263
			N		28	307	1513	2816	2565	1491	1149	817	428	193	62	27		11396
		60-74	%/year		-0.99879	-0.913438	-1.1037	-1.08996	-1.13557	-1.11829	-1.14096	-1.12083	-1.15548	-1.14161	-1.16031	-1.09323		-1.12474
			SD		0.112148	0.277171	0.306949	0.36068	0.368383	0.377878	0.402947	0.408543	0.43147	0.454123	0.430174	0.392893	0	0.390088
			mean+2SD		-0.774494	-0.359096	-0.489806	-0.368604	-0.398802	-0.362534	-0.33507	-0.303746	-0.292542	-0.233369	-0.299962	-0.307448	0	-0.344566
			mean-2SD		-1.22309	-1.46778	-1.7176	-1.81132	-1.87233	-1.87405	-1.94686	-1.93792	-2.01842	-2.04986	-2.02066	-1.87902	0	-1.90492
			N		2	37	246	788	1060	986	968	852	523	275	115	52		5904
	G3a	45-59	%/year					-0.854225	-0.883791	-0.806431	-0.90613	-0.952142	-0.931762	-1.06052	-0.943534	-1.2001		-0.936422
			SD					0.489539	0.514392	0.331772	0.372492	0.492736	0.446038	0.559901	0.61273	0.567051	0	0.474014
			mean+2SD					0.124854	0.144994	-0.142887	-0.161146	0.0333298	-0.0396864	0.0592831	0.281926	-0.0659949	0	0.0116063
			mean-2SD					-1.8333	-1.91258	-1.46998	-1.65111	-1.93761	-1.82384	-2.18032	-2.16899	-2.3342	0	-1.88445
			N		0	0	0	10	28	47	65	79	72	45	27	14		387
	G3b	30-44	%/year													-1.29435		-1.29435
			SD													0	0	0
			mean+2SD													-1.29435		-1.29435
			mean-2SD													-1.29435		-1.29435
			N		0	0	0	0	0	0	0	0	0	0	0	1		1
	G1-G3b	30≤	%/year		-1.38238	-1.35113	-1.363	-1.35147	-1.32385	-1.30401	-1.27791	-1.26618	-1.23436	-1.22356	-1.19945	-1.25286		-1.31677
			SD		0.425436	0.358166	0.384647	0.405009	0.418585	0.437206	0.43425	0.455542	0.441702	0.501208	0.498501	0.462517	0	0.422614
			mean+2SD		-0.531512	-0.634793	-0.593702	-0.541457	-0.486682	-0.429595	-0.409411	-0.355094	-0.350952	-0.221139	-0.202446	-0.327825	0	-0.471542
			mean-2SD		-2.23326	-2.06746	-2.13229	-2.16149	-2.16102	-2.17842	-2.14641	-2.17726	-2.11776	-2.22597	-2.19645	-2.17789	0	-2.162
			N		82	753	3199	5575	4822	3074	2469	1951	1104	545	212	97		23883
