# Supplementary material for: Longitudinal Study of the Decline in Renal Function in Healthy Subjects
Source: PLoS One. 2015 Jun 10;10(6):e0129036. doi: 10.1371/journal.pone.0129036 (PMC4464887; doi:10.1371/journal.pone.0129036)
Supplement: S6 Table — Note: The statistical analysis in this table is the same as that used in Tables 3 and 4. The mean (±SD) for intercept of eGFR was 81.6±11.1 ml/min/1.73m2 in men with 2 measurements. (XLSX) [file pone.0129036.s012.xlsx]

## Sheet: Table S6
	S6 Table
	Slope (ml/min/1.73m2/year) of eGFR decline in healthy men with 2 measurements.
	Men (Total times /person:2)				Age
	Stage	Intercept of eGFR	Slope		18-24	25-29	30-34	35-39	40-44	45-49	50-54	55-59	60-64	65-69	70-74	75≤		18≤
	G1	105≤	ml/min/1.73m2/year		-2.5961	-3.03226	-2.92719	-3.02859	-2.80103	-2.71852	-2.92917	-2.63654	-3.41932					-2.94126
			SD		0.793683	1.51367	0.678662	0.762475	0.997641	0.394489	1.35116	0	0.743966					0.941625
			N		5	25	35	41	16	11	6	1	3	0	0	0		143
		90-104	ml/min/1.73m2/year		-2.05897	-1.82739	-1.9019	-2.03865	-2.11766	-2.01715	-2.09361	-2.00563	-2.05866	-2.27649	-1.2801			-1.98807
			SD		0.809905	0.821595	0.846779	0.722205	0.58781	0.62824	0.629491	0.538081	0.467581	0.0829015	1.56966			0.744044
			N		22	120	238	259	152	62	43	28	8	3	4	0		939
	G2	75-89	ml/min/1.73m2/year		-1.1526	-1.14373	-1.14205	-1.18004	-1.20638	-1.13519	-1.19614	-1.25451	-1.13558	-1.12336	-1.24971	-1.38748		-1.17332
			SD		0.343776	0.647124	0.577549	0.509393	0.503052	0.53104	0.485085	0.539143	0.396695	0.520705	0.682273	0.548538		0.532116
			N		17	180	532	717	528	322	179	134	75	30	11	4		2729
		60-74	ml/min/1.73m2/year			-0.43988	-0.563914	-0.494622	-0.468258	-0.426229	-0.37755	-0.460753	-0.403781	-0.311506	-0.430665	-0.719988		-0.450395
			SD			0.535627	0.434452	0.398227	0.379341	0.410785	0.386527	0.406894	0.40646	0.516088	0.326572	0.751675		0.409249
			N		0	20	96	255	299	209	194	151	96	48	22	7		1397
	G3a	45-59	ml/min/1.73m2/year					-0.387304	0.396698	0.307897	0.35598	0.310909	0.366377	0.427352	0.270517	-0.0983222		0.316036
			SD					0.843618	0.251615	0.284413	0.216225	0.217889	0.349303	0.27332	0.483037	0		0.344003
			N		0	0	0	3	9	13	13	14	22	6	7	1		88
	G3b	30-44	ml/min/1.73m2/year
			SD
			N		0	0	0	0	0	0	0	0	0	0	0	0		0
	G1-G3b	30≤	ml/min/1.73m2/year		-1.76982	-1.47757	-1.35051	-1.27495	-1.13557	-0.981486	-0.8973	-0.890608	-0.699012	-0.608259	-0.601096	-0.89068		-1.15007
			SD		0.834083	0.983047	0.831687	0.805472	0.76811	0.748995	0.791914	0.7329	0.759706	0.745056	0.808602	0.745398		0.830763
			N		44	345	901	1275	1004	617	435	328	204	87	44	12		5296
	Note: The statistical analysis in this table is the same as that used in Tables 3 and 4. The mean (±SD) for intercept of eGFR was 81.6±11.1 ml/min/1.73m2 in men with 2 measurements.
