# Supplementary material for: Longitudinal Study of the Decline in Renal Function in Healthy Subjects
Source: PLoS One. 2015 Jun 10;10(6):e0129036. doi: 10.1371/journal.pone.0129036 (PMC4464887; doi:10.1371/journal.pone.0129036)
Supplement: S7 Table — Note: The statistical analysis in this table is the same as that used in Tables 3 and 4. The mean (±SD) for intercept of eGFR was 78.9±11.0 ml/min/1.73m2 in men with ≥5 measurements. (XLSX) [file pone.0129036.s013.xlsx]

## Sheet: Table S7
	S7 Table
	Slope (ml/min/1.73m2/year) of eGFR decline in healthy men with 5-18 measurements.
	Men (Total times /person:5-18)				Age
	Stage	Intercept of eGFR	Slope		18-24	25-29	30-34	35-39	40-44	45-49	50-54	55-59	60-64	65-69	70-74	75≤		18≤
	G1	105≤	ml/min/1.73m2/year		-1.73462	-1.63158	-1.43759	-1.48445	-1.44694	-1.58829	-1.44517	-1.35296	-1.77901	-1.90854	-1.28929			-1.49173
			SD		0.73364	0.45379	0.5481	0.498984	0.635032	0.479258	0.514812	0.513834	0	0	0.261486			0.52587
			N		5	6	22	42	23	21	10	10	1	1	2	0		143
		90-104	ml/min/1.73m2/year		-1.19742	-1.18616	-1.25834	-1.27206	-1.2855	-1.18352	-1.22173	-1.28049	-1.44279	-1.25304	-1.10839			-1.25482
			SD		0.285957	0.365316	0.365474	0.402866	0.36875	0.442601	0.405016	0.411287	0.479364	0.576056	0.39838			0.396822
			N		15	86	223	330	246	139	93	61	27	15	6	0		1241
	G2	75-89	ml/min/1.73m2/year		-1.16382	-0.974724	-0.966675	-1.02126	-1.01494	-0.98195	-0.970761	-0.985341	-0.971126	-0.946159	-1.04418	-0.995796		-0.995347
			SD		0.26631	0.305792	0.279233	0.31332	0.304382	0.317235	0.310694	0.314515	0.326639	0.318536	0.267279	0.491587		0.309265
			N		7	125	468	1014	988	601	439	395	207	84	23	6		4357
		60-74	ml/min/1.73m2/year			-0.804219	-0.792746	-0.806394	-0.799343	-0.787423	-0.789094	-0.779281	-0.781381	-0.804455	-0.824652	-0.871223		-0.792876
			SD			0.3438	0.23993	0.249728	0.254133	0.265267	0.248601	0.263993	0.263288	0.230135	0.294294	0.305197		0.256403
			N		0	10	121	378	565	514	556	449	327	182	53	27		3182
	G3a	45-59	ml/min/1.73m2/year					-0.534857	-0.641002	-0.646953	-0.590793	-0.575232	-0.645117	-0.652809	-0.703488	-0.697607		-0.631253
			SD					0.260438	0.24895	0.241039	0.222133	0.227389	0.214404	0.337097	0.254075	0.182079		0.251768
			N		0	0	0	5	7	31	51	49	54	55	25	15		292
	G3b	30-44	ml/min/1.73m2/year											-0.187281				-0.187281
			SD											0				0
			N		0	0	0	0	0	0	0	0	0	1	0	0		1
	G1-G3b	30≤	ml/min/1.73m2/year		-1.28819	-1.06468	-1.03185	-1.03176	-0.988731	-0.928641	-0.89043	-0.891009	-0.863807	-0.836343	-0.867327	-0.832539		-0.956459
			SD		0.436401	0.363851	0.352063	0.364612	0.345898	0.352807	0.327235	0.33889	0.33753	0.326913	0.31444	0.311743		0.353785
			N		27	227	834	1769	1829	1306	1149	964	616	338	109	48		9216
	Note: The statistical analysis in this table is the same as that used in Tables 3 and 4. The mean (±SD) for intercept of eGFR was 78.9±11.0 ml/min/1.73m2 in men with ≥5 measurements.
