# Supplementary material for: Longitudinal Study of the Decline in Renal Function in Healthy Subjects
Source: PLoS One. 2015 Jun 10;10(6):e0129036. doi: 10.1371/journal.pone.0129036 (PMC4464887; doi:10.1371/journal.pone.0129036)
Supplement: S8 Table — Note: The statistical analysis in this table is the same as that used in Tables 3 and 4. The mean (±SD) for intercept of eGFR was 84.7±12.5 ml/min/1.73m2 in women with 2 measurements. (XLSX) [file pone.0129036.s014.xlsx]

## Sheet: Table S8
	S8 Table
	Slope (ml/min/1.73m2/year) of eGFR decline in healthy women with 2 measurements.
	Women (Total times /person:2)				Age
	Stage	Intercept of eGFR	Slope		18-24	25-29	30-34	35-39	40-44	45-49	50-54	55-59	60-64	65-69	70-74	75≤		18≤
	G1	105≤	ml/min/1.73m2/year		-2.63925	-2.8358	-3.0141	-3.17106	-3.15047	-3.49545	-2.91805	-3.8418	-3.80237			-3.32677		-3.07728
			SD		1.2759	1.08759	0.994902	1.04845	0.779971	0.964681	0.42815	0.791429	1.59413			0		0.996428
			N		6	47	140	104	51	14	8	4	2	0	0	1		377
		90-104	ml/min/1.73m2/year		-1.97777	-1.91596	-1.94578	-2.06614	-2.05938	-2.14963	-2.0651	-2.20967	-2.09607	-2.34367	-2.19727			-2.03154
			SD		0.406981	0.773086	0.82749	0.727753	0.716515	0.68974	0.652465	0.635524	0.712866	0.394391	0.348466			0.746876
			N		17	130	375	438	253	112	52	36	14	10	3	0		1440
	G2	75-89	ml/min/1.73m2/year		-0.943012	-1.10435	-1.24261	-1.19434	-1.18908	-1.12856	-1.26898	-1.20371	-1.2453	-1.25659	-1.33975	-1.05511		-1.1993
			SD		0.690438	0.662432	0.597938	0.569817	0.551461	0.56498	0.623223	0.550811	0.5008	0.716492	0.926135	0.618755		0.581412
			N		10	133	502	751	607	286	222	172	100	27	16	7		2833
		60-74	ml/min/1.73m2/year		-0.233511	-0.380593	-0.58677	-0.434669	-0.488348	-0.411688	-0.459744	-0.401875	-0.378552	-0.333101	-0.232025	-0.468651		-0.435068
			SD		0.231531	0.791042	0.609476	0.415154	0.43631	0.375074	0.378495	0.355166	0.430268	0.601099	0.287931	0.26044		0.427419
			N		2	11	69	190	214	225	168	136	111	43	24	11		1204
	G3a	45-59	ml/min/1.73m2/year					0.232686	0.518094	0.194381	0.255367	0.373667	0.421189	0.106712	0.00936872	0.366035		0.273559
			SD					0.253891	0.195946	0.40433	0.229833	0.190549	0.318931	0.313428	0.643183	0.880366		0.329758
			N		0	0	0	5	3	11	15	16	6	6	4	2		68
	G3b	30-44	ml/min/1.73m2/year
			SD
			N		0	0	0	0	0	0	0	0	0	0	0	0		0
	G1-G3b	30≤	ml/min/1.73m2/year		-1.69585	-1.66175	-1.67212	-1.48732	-1.33548	-1.0848	-1.04484	-0.963266	-0.862542	-0.826137	-0.714021	-0.720744		-1.34893
			SD		0.96664	1.01281	0.984752	0.953664	0.874657	0.894656	0.817005	0.839689	0.787776	0.933807	0.894308	0.848106		0.955479
			N		35	321	1086	1488	1128	648	465	364	233	86	47	21		5922
	Note: The statistical analysis in this table is the same as that used in Tables 3 and 4. The mean (±SD) for intercept of eGFR was 84.7±12.5 ml/min/1.73m2 in women with 2 measurements.
