# Supplementary material for: Longitudinal Study of the Decline in Renal Function in Healthy Subjects
Source: PLoS One. 2015 Jun 10;10(6):e0129036. doi: 10.1371/journal.pone.0129036 (PMC4464887; doi:10.1371/journal.pone.0129036)
Supplement: S9 Table — Note: The statistical analysis in this table is the same as that used in Tables 3 and 4. The mean (±SD) for intercept of eGFR was 81.8±11.7 ml/min/1.73m2 in women with ≥5 measurements. (XLSX) [file pone.0129036.s015.xlsx]

## Sheet: Table S9
	S9 Table
	Slope (ml/min/1.73m2/year) of eGFR decline in healthy women with 5-18 measurements.
	Women (Total times /person:5-18)				Age
	Stage	Intercept of eGFR	Slope		18-24	25-29	30-34	35-39	40-44	45-49	50-54	55-59	60-64	65-69	70-74	75≤		18≤
	G1	105≤	ml/min/1.73m2/year		-0.624783	-1.4172	-1.58294	-1.58755	-1.70871	-1.63805	-1.55413	-1.53125	-1.9069	-1.4104				-1.594
			SD		0.696556	0.485515	0.482477	0.431459	0.480074	0.42109	0.402349	0.219626	0.64463					0.469652
			N		4	18	90	123	63	32	12	6	4	1	0	0		353
		90-104	ml/min/1.73m2/year		-1.39835	-1.1676	-1.22582	-1.28407	-1.29416	-1.41277	-1.29657	-1.34031	-1.21339	-1.23033	-1.67032	-1.64574		-1.28895
			SD		0.201673	0.379095	0.399888	0.398906	0.434876	0.420998	0.462686	0.473167	0.402092	0.346456	0.222678	0		0.419615
			N		6	70	371	621	459	229	132	96	39	16	3	1		2043
	G2	75-89	ml/min/1.73m2/year		-0.923549	-0.921999	-0.999837	-1.043	-1.04421	-1.06128	-1.04848	-1.07474	-1.03201	-1.0173	-0.987012	-1.28347		-1.04238
			SD		0.312915	0.29879	0.319742	0.34029	0.338789	0.341274	0.323099	0.339873	0.30957	0.3629	0.472558	0.318632		0.33617
			N		9	64	499	1129	1176	733	583	431	226	111	27	10		4998
		60-74	ml/min/1.73m2/year			-0.556502	-0.812028	-0.802105	-0.842827	-0.833258	-0.840225	-0.82706	-0.859843	-0.883425	-0.878985	-0.775398		-0.835137
			SD			0.137927	0.24491	0.266327	0.276082	0.279838	0.277681	0.296771	0.30786	0.346272	0.312595	0.281675		0.286715
			N		0	11	78	351	478	469	514	456	271	146	58	26		2858
	G3a	45-59	ml/min/1.73m2/year					-0.597182	-0.612655	-0.571171	-0.619451	-0.659389	-0.640247	-0.700113	-0.691784	-0.780543		-0.650372
			SD					0.123536	0.256305	0.185726	0.198337	0.235794	0.20159	0.257387	0.316597	0.236117		0.228245
			N		0	0	0	4	13	22	36	49	47	30	13	12		226
	G3b	30-44	ml/min/1.73m2/year
			SD
			N		0	0	0	0	0	0	0	0	0	0	0	0		0
	G1-G3b	30≤	ml/min/1.73m2/year		-1.01059	-1.05749	-1.11705	-1.1015	-1.06921	-1.04863	-0.982958	-0.973526	-0.939171	-0.934211	-0.907273	-0.898108		-1.04406
			SD		0.471874	0.407125	0.408979	0.40371	0.399867	0.399549	0.360841	0.377447	0.347944	0.363387	0.390466	0.356834		0.395348
			N		19	163	1038	2228	2189	1485	1277	1038	587	304	101	49		10478
	Note: The statistical analysis in this table is the same as that used in Tables 3 and 4. The mean (±SD) for intercept of eGFR was 81.8±11.7 ml/min/1.73m2 in women with ≥5 measurements.
