# Supplementary material for: Longitudinal Study of the Decline in Renal Function in Healthy Subjects
Source: PLoS One. 2015 Jun 10;10(6):e0129036. doi: 10.1371/journal.pone.0129036 (PMC4464887; doi:10.1371/journal.pone.0129036)
Supplement: S10 Table — Note: The statistical analysis in this table is the same as that used in Tables 3 and 4. The mean (±SD) for intercept of eGFR was 81.3±11.7 ml/min/1.73m2 in men with a shorter follow-up period (≤2 years). (XLSX) [file pone.0129036.s016.xlsx]

## Sheet: Table S10
	S10 Table
	Slope (ml/min/1.73m2/year) of eGFR decline in healthy men with shorter follow-up periods (≤2 years).
	Men(Years of an interval ≤2 years)				Age
	Stage	Intercept of eGFR	Slope		18-24	25-29	30-34	35-39	40-44	45-49	50-54	55-59	60-64	65-69	70-74	75≤		18≤
	G1	105≤	ml/min/1.73m2/year		-5.51824	-5.73053	-5.47909	-5.28739	-5.33735	-3.75382	-5.12406	-4.94603	-7.8319					-5.31411
			SD		3.41056	2.97788	3.3188	3.33202	2.50131	2.31216	3.04448	4.54144	3.79379					3.09176
			N		6	16	39	51	28	13	14	2	4	0	0	0		173
		90-104	ml/min/1.73m2/year		-3.25963	-3.20449	-3.07961	-3.52699	-3.66709	-3.82771	-3.75545	-3.59581	-2.20714	-4.34569	-3.64086			-3.47615
			SD		3.23204	2.0319	2.04811	2.14059	2.43975	2.61709	2.36226	2.19166	2.87713	1.44147	2.15019			2.27499
			N		17	74	177	299	198	84	55	40	10	4	3	0		961
	G2	75-89	ml/min/1.73m2/year		-1.0365	-1.61378	-1.65803	-1.86675	-1.96536	-1.71889	-1.96006	-2.39911	-1.70101	-1.49306	-1.88301	-1.91562		-1.85519
			SD		1.56581	1.56715	1.72124	1.8887	1.94023	1.98907	2.05341	2.2223	2.02155	1.47733	2.08614	1.79722		1.91993
			N		12	109	407	687	562	343	221	168	83	25	8	6		2631
		60-74	ml/min/1.73m2/year			-0.013974	-0.474032	-0.579299	-0.590655	-0.613232	-0.446131	-0.699938	-0.434281	-0.666793	-0.694195	-0.574002		-0.56434
			SD			1.13989	1.27093	1.64191	1.53269	1.58269	1.50518	1.43025	1.43762	1.5081	1.39696	1.03983		1.51635
			N		0	9	81	253	312	260	234	176	123	37	27	6		1518
	G3a	45-59	ml/min/1.73m2/year					0.0504221	0.553716	0.117007	0.10072	0.181676	0.69298	0.603655	0.456859	-2.65193		0.343922
			SD					0.0302419	1.0058	1.25117	1.3255	0.858368	1.11215	1.34152	1.0086	0		1.17459
			N		0	0	0	2	13	20	24	19	28	14	8	1		129
	G3b	30-44	ml/min/1.73m2/year
			SD
			N		0	0	0	0	0	0	0	0	0	0	0	0		0
	G1-G3b	30≤	ml/min/1.73m2/year		-2.8846	-2.42715	-2.0909	-2.13091	-1.93814	-1.5514	-1.48438	-1.6704	-0.921757	-0.886617	-0.892935	-1.35305		-1.83911
			SD		3.1495	2.25637	2.19842	2.2958	2.27577	2.19263	2.24196	2.16511	2.10886	1.79247	1.78704	1.54875		2.26332
			N		35	208	704	1292	1113	720	548	405	248	80	46	13		5412
	Note: The statistical analysis in this table is the same as that used in Tables 3 and 4. The mean (±SD) for intercept of eGFR was 81.3±11.7 ml/min/1.73m2 in men with a shorter follow-up period (≤2 years).
