# Supplementary material for: Longitudinal Study of the Decline in Renal Function in Healthy Subjects
Source: PLoS One. 2015 Jun 10;10(6):e0129036. doi: 10.1371/journal.pone.0129036 (PMC4464887; doi:10.1371/journal.pone.0129036)
Supplement: S11 Table — Note: The statistical analysis in this table is the same as that used in Tables 3 and 4. The mean (±SD) for intercept of eGFR was 79.7±11.1 ml/min/1.73m2 in men with a longer follow-up period (≥4 years). (XLSX) [file pone.0129036.s017.xlsx]

## Sheet: Table S11
	S11 Table
	Slope (ml/min/1.73m2/year) of eGFR decline in healthy men with longer follow-up periods (≥4 years).
	Men(Years of an interval ≥4 years)				Age
	Stage	Intercept of eGFR	Slope		18-24	25-29	30-34	35-39	40-44	45-49	50-54	55-59	60-64	65-69	70-74	75≤		18≤
	G1	105≤	ml/min/1.73m2/year		-1.75287	-1.75913	-1.44036	-1.55494	-1.49626	-1.62705	-1.49754	-1.42405	-1.81011	-1.99462	-1.32866			-1.55503
			SD		0.655915	0.470027	0.483248	0.49962	0.5679	0.486467	0.538936	0.498701	0	0.0909903	0.25472			0.507199
			N		6	25	42	55	29	21	9	11	1	2	2	0		203
		90-104	ml/min/1.73m2/year		-1.24095	-1.22685	-1.28542	-1.28182	-1.28378	-1.22184	-1.25989	-1.2975	-1.44611	-1.24146	-1.05291			-1.27192
			SD		0.277178	0.354954	0.347775	0.380726	0.36057	0.42209	0.394517	0.394481	0.473811	0.575455	0.383588			0.376939
			N		21	144	333	413	265	153	97	64	25	14	6	0		1535
	G2	75-89	ml/min/1.73m2/year		-1.09274	-0.991271	-0.987864	-1.03314	-1.01874	-0.99348	-0.985653	-0.995962	-0.991802	-0.97269	-1.07126	-1.00643		-1.00752
			SD		0.226295	0.276823	0.271124	0.300556	0.29372	0.310531	0.307779	0.315145	0.322679	0.317128	0.261571	0.487593		0.299167
			N		16	223	634	1215	1088	642	470	394	211	88	25	6		5012
		60-74	ml/min/1.73m2/year			-0.798427	-0.796937	-0.80366	-0.800832	-0.789569	-0.787462	-0.783459	-0.790528	-0.805081	-0.82318	-0.880034		-0.794958
			SD			0.259183	0.227705	0.23912	0.248782	0.261848	0.243311	0.260427	0.26631	0.225615	0.285307	0.304668		0.251089
			N		0	20	144	432	619	526	568	453	318	189	59	28		3356
	G3a	45-59	ml/min/1.73m2/year					-0.575638	-0.594616	-0.639702	-0.596486	-0.567853	-0.639431	-0.660593	-0.738135	-0.664664		-0.629787
			SD					0.261046	0.225682	0.238577	0.221635	0.231653	0.206286	0.338991	0.248899	0.170685		0.249902
			N		0	0	0	6	9	31	49	45	55	52	20	13		280
	G3b	30-44	ml/min/1.73m2/year											-0.167242				-0.167242
			SD											0				0
			N		0	0	0	0	0	0	0	0	0	1	0	0		1
	G1-G3b	30≤	ml/min/1.73m2/year		-1.25723	-1.11084	-1.06644	-1.04706	-0.991565	-0.942512	-0.901467	-0.901317	-0.875065	-0.848684	-0.884702	-0.836599		-0.978351
			SD		0.389391	0.379502	0.348468	0.358166	0.338755	0.351922	0.328392	0.340831	0.337239	0.328791	0.306505	0.318103		0.353651
			N		43	412	1153	2121	2010	1373	1193	967	610	346	112	47		10387
	Note: The statistical analysis in this table is the same as that used in Tables 3 and 4. The mean (±SD) for intercept of eGFR was 79.7±11.1 ml/min/1.73m2 in men with a longer follow-up period (≥4 years).
