# Supplementary material for: Longitudinal Study of the Decline in Renal Function in Healthy Subjects
Source: PLoS One. 2015 Jun 10;10(6):e0129036. doi: 10.1371/journal.pone.0129036 (PMC4464887; doi:10.1371/journal.pone.0129036)
Supplement: S12 Table — Note: The statistical analysis in this table is the same as that used in Tables 3 and 4. The mean (±SD) for intercept of eGFR was 84.5±13.1 ml/min/1.73m2 in women with a shorter follow-up period (≤2 years). (XLSX) [file pone.0129036.s018.xlsx]

## Sheet: Table S12
	S12 Table
	Slope (ml/min/1.73m2/year) of eGFR decline in healthy women with shorter follow-up periods (≤2 years).
	Women(Years of an interval ≤2 years)				Age
	Stage	Intercept of eGFR	Slope		18-24	25-29	30-34	35-39	40-44	45-49	50-54	55-59	60-64	65-69	70-74	75≤		18≤
	G1	105≤	ml/min/1.73m2/year		-4.29332	-3.97127	-4.9876	-5.66448	-5.42168	-6.226	-4.89334	-7.11476	-5.77			-7.7128		-5.26147
			SD		4.87091	3.06786	3.4943	3.80273	3.3854	4.3565	3.37087	3.69603	2.69633					3.61846
			N		4	39	127	123	50	22	12	6	2	0	0	1		386
		90-104	ml/min/1.73m2/year		-1.88464	-2.50022	-3.04384	-3.40269	-3.4427	-3.73997	-3.59261	-4.05381	-3.87854	-4.75845	-5.46269			-3.3232
			SD		2.37251	2.61937	2.3482	2.60929	2.55101	2.54659	2.87532	2.47546	2.11995	1.83638	2.38137			2.55779
			N		15	101	289	407	244	110	61	35	16	10	6	0		1294
	G2	75-89	ml/min/1.73m2/year		-1.77694	-1.20967	-1.58863	-1.59212	-1.61489	-1.34509	-2.03688	-1.97464	-1.58432	-1.72046	-1.53465	-2.44807		-1.61076
			SD		2.45911	2.14682	2.07125	2.12366	2.08935	2.18166	2.30115	2.22174	1.96061	1.99388	1.39133	2.21669		2.13391
			N		9	106	426	635	554	309	195	157	79	20	10	3		2503
		60-74	ml/min/1.73m2/year		0.684619	-1.46982	-0.643672	-0.529055	-0.300883	-0.323839	-0.422089	-0.573597	-0.307326	0.0662545	-0.476508	-0.287098		-0.401329
			SD		0.219549	1.49807	1.81454	1.53337	1.72441	1.5401	1.73199	1.53765	1.67805	2.0303	1.49565	2.07575		1.65617
			N		2	8	53	173	225	222	190	144	94	47	24	11		1193
	G3a	45-59	ml/min/1.73m2/year					0.852241	0.985766	-0.107433	0.593739	0.330483	0.853541	0.480124	0.463845			0.513152
			SD					0.76874	0.491064	1.4955	0.846784	0.78614	1.1811	1.08403	2.996			1.25702
			N		0	0	0	5	7	12	18	19	15	9	7	0		92
	G3b	30-44	ml/min/1.73m2/year
			SD
			N		0	0	0	0	0	0	0	0	0	0	0	0		0
	G1-G3b	30≤	ml/min/1.73m2/year		-2.0022	-2.15506	-2.48488	-2.36775	-1.91347	-1.53657	-1.56422	-1.58146	-1.04293	-0.86696	-1.19813	-1.21434		-1.97411
			SD		2.84366	2.65438	2.70236	2.8086	2.56588	2.58402	2.50754	2.37672	2.16088	2.49275	2.52452	2.79244		2.66005
			N		30	254	895	1343	1080	675	476	361	206	86	47	15		5468
	Note: The statistical analysis in this table is the same as that used in Tables 3 and 4. The mean (±SD) for intercept of eGFR was 84.5±13.1 ml/min/1.73m2 in women with a shorter follow-up period (≤2 years).
