# Supplementary material for: Longitudinal Study of the Decline in Renal Function in Healthy Subjects
Source: PLoS One. 2015 Jun 10;10(6):e0129036. doi: 10.1371/journal.pone.0129036 (PMC4464887; doi:10.1371/journal.pone.0129036)
Supplement: S13 Table — Note: The statistical analysis in this table is the same as that used in Tables 3 and 4. The mean (±SD) for intercept of eGFR was 82.5±11.9 ml/min/1.73m2 in women with a longer follow-up period (≥4 years). (XLSX) [file pone.0129036.s019.xlsx]

## Sheet: Table S13
	S13 Table
	Slope (ml/min/1.73m2/year) of eGFR decline in healthy women with longer follow-up periods (≥4 years).
	Women(Years of an interval ≥4 years)				Age
	Stage	Intercept of eGFR	Slope		18-24	25-29	30-34	35-39	40-44	45-49	50-54	55-59	60-64	65-69	70-74	75≤		18≤
	G1	105≤	ml/min/1.73m2/year		-1.08496	-1.56329	-1.62601	-1.63469	-1.74094	-1.75471	-1.57189	-1.64518	-1.98732	-1.46566				-1.64694
			SD		0.716848	0.487563	0.481499	0.430271	0.474558	0.475544	0.412409	0.26734	0.597128	0				0.467346
			N		7	31	122	159	76	35	14	11	4	1	0	0		460
		90-104	ml/min/1.73m2/year		-1.36519	-1.19525	-1.25376	-1.31274	-1.31518	-1.44822	-1.32432	-1.36691	-1.2514	-1.27763	-1.68327	-1.65583		-1.31108
			SD		0.383095	0.352372	0.376369	0.383399	0.417453	0.408511	0.446941	0.455011	0.394282	0.350135	0.222105	0		0.400921
			N		11	125	513	786	529	246	142	105	43	17	3	1		2521
	G2	75-89	ml/min/1.73m2/year		-0.954892	-0.944837	-1.01348	-1.05544	-1.05897	-1.07057	-1.07146	-1.08518	-1.03943	-1.03043	-0.992193	-1.24139		-1.05479
			SD		0.267233	0.295663	0.312061	0.325276	0.328856	0.330451	0.321292	0.330888	0.310354	0.361806	0.466846	0.307735		0.326501
			N		13	94	638	1330	1314	812	638	472	247	120	27	12		5717
		60-74	ml/min/1.73m2/year			-0.609298	-0.820829	-0.80401	-0.848201	-0.840833	-0.844498	-0.835072	-0.863416	-0.879686	-0.851032	-0.78127		-0.838944
			SD			0.162016	0.232576	0.260144	0.268765	0.268709	0.275567	0.2917	0.301836	0.338232	0.303605	0.269693		0.279419
			N		0	16	101	416	529	492	536	453	290	159	61	23		3076
	G3a	45-59	ml/min/1.73m2/year					-0.586834	-0.66843	-0.570915	-0.619184	-0.651737	-0.639183	-0.681465	-0.651724	-0.769577		-0.646874
			SD					0.122838	0.273515	0.182274	0.198615	0.235748	0.197256	0.257606	0.318809	0.234867		0.228569
			N		0	0	0	4	14	22	34	49	48	33	14	12		230
	G3b	30-44	ml/min/1.73m2/year													-0.513819		-0.513819
			SD													0		0
			N		0	0	0	0	0	0	0	0	0	0	0	1		1
	G1-G3b	30≤	ml/min/1.73m2/year		-1.12985	-1.11441	-1.14342	-1.12515	-1.08756	-1.0661	-1.00246	-0.99454	-0.948688	-0.936955	-0.884534	-0.903478		-1.06813
			SD		0.462928	0.411624	0.40388	0.40084	0.39486	0.399391	0.362106	0.377651	0.348071	0.364514	0.388182	0.350457		0.395041
			N		31	266	1374	2695	2462	1607	1364	1090	632	330	105	49		12005
	Note: The statistical analysis in this table is the same as that used in Tables 3 and 4. The mean (±SD) for intercept of eGFR was 82.5±11.9 ml/min/1.73m2 in women with a longer follow-up period (≥4 years).
